# Supplementary material for: Identification of Novel Genetic Loci Associated with Thyroid Peroxidase Antibodies and Clinical Thyroid Disease
Source: PLoS Genet. 2014 Feb 27;10(2):e1004123. doi: 10.1371/journal.pgen.1004123 (PMC3937134; doi:10.1371/journal.pgen.1004123)
Supplement: Table S4 — Stage 1 TPOAb-positivity and TPOAb level meta-analyses results for GWAS significant SNPs reported in previous GWAS on thyroid related phenotypes. (XLSX) [file pgen.1004123.s010.xlsx]

## Sheet: Sheet1
Table S4. Stage 1 TPOAb-positivity and TPOAb level meta-analyses results for GWAS significant SNPs reported in previous GWAS on thyroid related phenotypes.
							TPOAb-positivity			TPOAb levels
Disease/Trait	Paper	Gene	Chromosome	Marker Name	Marker Tested	Effect Allele	Zscore	P-value	Weight (N)	Zscore	P-value	Weight (N)
Graves' disease	Chu et al (2011)	FCRL3	1	rs3761959	rs3761959	t	1.465	0.1428	18271	0.518	0.6043	12295
		CD28, CTLA4	2	rs1024161	rs1024161	t	3.795	0.0001479	18263	3.931	8.468e-05	12307
		RHOH, CHRNA9	4	rs6832151	rs6832151	t	-1.053	0.2922	18290	-2.266	0.02346	12345
		HLA-B	6	rs1521	rs1521	t	2.124	0.03363	15944	1.612	0.1069	11558
		HLA, DPB1	6	rs2281388	rs2281388	a	-1.242	0.2141	16917	-1.151	0.2496	12350
		BACH2, MAP3K7	6	rs370409	rs370409	a	2.688	0.00718	18295	1.645	0.0999	12347
		MUC21, C6orf15	6	rs4947296	rs4947296	t	-0.006	0.9951	15946	-0.143	0.8864	11575
		HLA, DRB1, DQA1, DQB1	6	rs6457617	rs6457617	t	0.535	0.5926	18295	-0.133	0.8943	12319
		RNASET2, FGFR1OP	6	rs9355610	rs9355610	a	-3.355	0.0007927	18250	-3.815	0.0001364	12314
		ABO	9	rs505922	rs505922	t	2.078	0.03773	18295	1.678	0.09334	12346
		TSHR	14	rs12101261	rs12101261	t	-0.328	0.7432	18297	0.477	0.6332	12346
	Nakabayashi et al (2011)	MHC	6	rs2273017	rs2273017	a	0.988	0.3232	18212	0.577	0.5638	12257
		MHC	6	rs3132613	rs3132613	c	1.113	0.2659	1571	0.878	0.3801	452
		MHC	6	rs3893464	rs3893464	a	-0.445	0.6564	14974	-1.637	0.1016	10319
		MHC	6	rs4248154	rs4248154	t	-1.924	0.05432	15946	-0.837	0.4028	11574
		MHC	6	rs4313034	rs4313034	t	-1.614	0.1065	14976	-3.243	0.001183	10309
		MHC	6	rs4713693	rs4713693	t	1.887	0.05913	18296	0.049	0.9608	12349
		MHC	6	rs9394159	rs9394159	a	-0.558	0.5771	17254	-1.121	0.2621	10987
	Zhao et al (2013)	SLAMF6	1	rs1265883	rs1265883	a	0.588	0.5565	15945	-0.455	0.6492	11396
		TG,WISP1,SLA	8	rs2294025	rs2294025	a	0.612	0.5403	18295	0.045	0.9639	12349
		ABO	9	rs505922	rs505922	t	2.078	0.03773	18295	1.678	0.09334	12346
		Intergenic	14	rs1456988	rs1456988	t	-0.184	0.8543	18288	0.692	0.4893	12341
		C1QTNF6, RAC2	22	rs229527	rs229527	a	3.146	0.001655	18296	2.138	0.0325	12348
		GPR174, ITM2A	23	rs5912838	NO PROXY	-	-	-	-	-	-	-
Hypothyroidism	Denny et al (2011)	FOXE1	9	rs7850258	rs7850258	a	-1.186	0.2356	18298	-1.439	0.1502	12349
	Eriksson et al (2012)	MTF1	1	rs3748682	rs3748682	t	0.039	0.9689	6213	1.153	0.249	4531
		VAV3	1	rs4915077	rs4915077	t	-3.367	0.0007607	18295	-2.578	0.009952	12344
		LOC100129274	1	rs655167	rs655167	a	-0.086	0.9314	10782	0.43	0.6674	6596
		PHTF1, RSBN1, PTPN22	1	rs6679677	rs6679677	a	4.131	3.61e-05	18295	4.601	4.212e-06	12348
		CTLA4	2	rs231779	rs231779	t	3.508	0.0004518	18270	3.751	0.000176	12311
		ATP5LP4, LOC285423	4	rs10519980	rs10519980	t	-1.686	0.09175	18296	-0.84	0.401	12350
		PDE8B	5	rs4704397	rs4704397	a	-0.031	0.9753	18231	0.348	0.7279	12257
		LOC729792, HCG22, C6orf15, HLA-C, HLA-B, DHFRP2, HCP5	6	rs2517532	rs2517532	a	-2.706	0.0068	15946	-1.826	0.0678	11576
		HLA-DRB9, HLA-DRB5, HLA-DRB1, HLA-DQA1, HLA-DQB1, HLA-DQA2	6	rs3129720	rs3129720	t	-2.185	0.0289	17167	-0.56	0.5754	11032
		C7orf62, ZNF804B	7	rs10248351	NO PROXY	-	-	-	-	-	-	-
		ZBTB10, RPSAP47	8	rs1051920	rs1051920	t	-0.345	0.7304	18272	-0.77	0.4415	12323
		TRNAH, GUG, ZDHHC21	9	rs10961534	rs10961534	a	-0.194	0.846	18188	-0.174	0.8622	12126
		KRT18P13, FOXE1, C9orf156	9	rs925489	rs925489	t	1.229	0.2191	18298	1.473	0.1407	12350
		SH2B3, ATXN2, LOC100101246, BRAP, NAA25, C12orf51, PTPN11	12	rs3184504	rs3184504	t	5.715	1.098e-08	18289	5.337	9.432e-08	12343
		SACS, TNFRSF19	13	rs10162002	rs10162002	a	0.507	0.612	18121	0.172	0.8634	12121
		LOC100131744, CCL2	17	rs9901756	rs9901756	a	0.812	0.4171	18296	0.054	0.9569	12347
		LOC100130480	18	rs948426	rs948426	a	1.821	0.06854	17323	1.337	0.1812	11093
		INSR	19	rs4804416	rs4804416	t	1.644	0.1002	18254	1.467	0.1423	12227
		C1QTNF6	22	rs229526	rs229526	c	2.285	0.02229	18290	0.648	0.517	12327
Thyroid cancer	Gudmundsson et al (2009)	FOXE1	9	rs965513	rs965513	a	-1.311	0.1898	18296	-1.558	0.1192	12349
		NKX2-1	14	rs944289	rs944289	t	1.674	0.09409	18291	-0.289	0.7728	12332
	Gudmundsson et al (2012)	DIRC3	2	rs966423	rs966423	t	-2.219	0.02649	18290	-0.673	0.5012	12344
		NRG1	8	rs2439302	rs2439302	c	-2.579	0.009917	18204	-0.754	0.4508	12273
		MBIP	14	rs116909374	NO PROXY	-	-	-	-	-	-	-
	Koehler et al (2013)	DIRC3	2	rs6759952	rs6759952	t	1.522	0.1281	18258	0.2	0.8413	12305
		RARRES1	3	rs7617304	rs7617304	a	1.322	0.1863	18276	0.937	0.3486	12332
		IMMP2L	7	rs10238549	rs10238549	t	0.008	0.9933	18296	0.949	0.3425	12348
		IMMP2L	7	rs7800391	rs7800391	t	-1.263	0.2067	18294	-1.622	0.1049	12349
		SNAPC4	9	rs10781500	rs10781500	t	-1.521	0.1282	18288	-0.871	0.3838	12319
		PLAU	10	rs2633322	rs2633322	t	0.55	0.5822	18296	-0.079	0.937	12345
		SNX19	11	rs11823005	rs11823005	t	0.454	0.6501	18289	0.738	0.4606	12341
		GTSCR1	18	rs9951245	rs9951245	a	0.075	0.9401	18238	0.065	0.9479	12256
TSH and FT4	Porcu et al (2013)	CAPZB	1	rs10799824	rs10799824	a	0.136	0.8921	18288	0.084	0.9334	12328
		DIO1	1	rs2235544	rs2235544	a	-1.267	0.205	18296	-2.253	0.02427	12351
		NFIA	1	rs334699	rs334699	a	0.244	0.807	17795	0.79	0.4296	12350
		IGFBP5	2	rs13015993	rs13015993	a	-1.945	0.05173	18272	-0.167	0.8677	12324
		NR3C2	4	rs10032216	rs10032216	t	1.687	0.09167	18300	1.094	0.2739	12350
		AADAT	4	rs11726248	rs11726248	a	0.863	0.3881	18297	0.734	0.4627	12350
		PDE8B	5	rs6885099	rs6885099	a	-0.337	0.7362	18288	-0.882	0.378	12343
		VEGFA	6	rs11755845	rs11755845	t	0.918	0.3587	18265	-1.142	0.2533	12307
		PDE10A	6	rs753760	rs753760	c	-1.515	0.1297	18261	0.555	0.5789	12299
		VEGFA	6	rs9472138	rs9472138	t	0.245	0.8063	18298	0.987	0.3238	12352
		SASH1	6	rs9497965	rs9497965	t	1.547	0.1219	18247	1.898	0.05775	12286
		NRG1	8	rs7825175	rs7825175	a	0.649	0.5163	18265	0.059	0.9528	12310
		GLIS3	9	rs1571583	rs1571583	a	0.805	0.421	18297	2.083	0.03721	12352
		ABO	9	rs657152	rs657152	a	-1.494	0.1351	18297	-1.175	0.2402	12348
		FOXE1	9	rs7045138	rs7045138	t	0.535	0.5928	14976	-0.777	0.4371	10104
		LHX3	9	rs7860634	rs7860634	a	0.251	0.8017	10829	0.845	0.3978	8438
		PRDM11	11	rs17723470	rs17723470	t	1.59	0.1119	18299	2.139	0.03245	12351
		ITPK1	14	rs11624776	rs11624776	a	2.094	0.03625	15948	2.511	0.01205	10875
		MBIP	14	rs1537424	rs1537424	t	0.813	0.416	18168	-0.661	0.5088	12116
		FGF7	15	rs10519227	rs10519227	a	1.561	0.1186	18241	0.308	0.7585	12307
		MIR1179	15	rs17776563	rs17776563	a	-0.986	0.3244	18137	-0.399	0.69	12110
		MAF,LOC440389	16	rs3813582	rs3813582	t	-4.23	2.335e-05	18254	-3.756	0.0001726	12265
		LPCAT2,CAPNS2	16	rs6499766	rs6499766	a	0.335	0.7374	18275	-0.407	0.6837	12322
		SOX9	17	rs9915657	rs9915657	t	1.073	0.2831	18265	-0.285	0.7757	12277
		NETO1,FBXO15	18	rs7240777	rs7240777	a	-0.847	0.3968	18247	0.555	0.5789	12287
		INSR	19	rs4804416	rs4804416	t	1.644	0.1002	18254	1.467	0.1423	12227
TSH	Hwang et al (2007)	HACE1	6	rs9322817	rs9322817	a	0.821	0.4116	18300	-0.111	0.9113	12351
		RAPGEF5	7	rs10499559	rs10499559	a	-0.443	0.658	18294	-0.836	0.4033	12340
		Intergenic	7	rs6977660	rs6977660	t	0.633	0.5269	18297	0.544	0.5864	12350
	Arnaud-Lopez et al (2008)	PDE8B	5	rs4704397	rs4704397	a	-0.031	0.9753	18231	0.348	0.7279	12257
	Panicker et al (2010)	CAPZB	1	rs10917469	rs10917469	a	-0.207	0.836	18290	-0.191	0.8487	12329
	Rawal et al (2012)	CAPZB	1	rs10917477	rs10917477	a	0.25	0.8025	18233	0.644	0.5199	12243
		NR3C2	4	rs10028213	rs10028213	c	1.756	0.07907	18296	1.085	0.2778	12347
		PDE8B	5	rs2046045	rs2046045	t	-0.302	0.7629	18299	-0.813	0.416	12350
		LOC440389, MAF	16	rs3813582	rs3813582	t	-4.23	2.335e-05	18254	-3.756	0.0001726	12265
	Gudmundsson et al (2012)	CAPZB	1	rs10799824	rs10799824	a	0.136	0.8921	18288	0.084	0.9334	12328
		VAV3	1	rs17020124	rs17020124	a	3.494	0.0004762	18299	2.55	0.01078	12352
		NFIA	1	rs334725	rs334725	a	-0.269	0.7879	17803	-0.817	0.4139	12353
		TPO	2	rs11694732	rs11694732	c	6.935	4.073e-12	18254	7.117	1.11E-12	12265
		IGFBP5	2	rs737308	rs737310 (r2=0.93)	t	2.062	0.03918	18268	0.409	0.6824	12321
		DIRC3	2	rs966423	rs966423	t	-2.219	0.02649	18290	-0.673	0.5012	12344
		NR3C2	4	rs10030849	rs10008491 (r2=1)	a	1.823	0.06824	18300	1.205	0.2283	12350
		PDE8B	5	rs2046045	rs2046045	t	-0.302	0.7629	18299	-0.813	0.416	12350
		PDE10A	6	rs3008043	rs3008043	a	1.039	0.2987	17298	-0.665	0.5061	11065
		VEGFA	6	rs6923866	rs9381266 (r2=1)	t	-0.738	0.4604	18194	1.304	0.1922	12231
		VEGFA	6	rs729761	rs729761	t	0.003	0.9977	14632	0.224	0.8228	10263
		NRG1	8	rs2439302	rs2439302	c	-2.579	0.009917	18204	-0.754	0.4508	12273
		FOXE1	9	rs965513	rs965513	a	-1.311	0.1898	18296	-1.558	0.1192	12349
		NKX2-3	10	rs7913135	rs10883376 (r2=1)	a	1.465	0.1429	18292	-0.112	0.9112	12346
		PRDM11	11	rs7128207	rs7128207	t	-1.708	0.08766	18288	-1.156	0.2476	12340
		ELK3	12	rs61938844	NO PROXY	-	-	-	-	-	-	-
		MBIP	14	rs116909374	NO PROXY	-	-	-	-	-	-	-
		ITPK1	14	rs34269820	rs8021497 (r2=1)	a	-1.029	0.3035	6701	-1.37	0.1707	5206
		SIVA1	14	rs73362602	NO PROXY	-	-	-	-	-	-	-
		MBIP	14	rs944289	rs944289	t	1.674	0.09409	18291	-0.289	0.7728	12332
		FGF7	15	rs73398284	rs17477923 (r2=0.96)	t	-2.477	0.01326	18287	-1.298	0.1941	12328
		MAF/LOC440389	16	rs7190187	rs7188445 (r2=1)	a	3.974	7.075e-05	18223	3.681	0.0002324	12239
		INSR	19	rs10420008	rs10420008	a	1.487	0.1371	17126	1.334	0.1823	10825
		FOXA2	20	rs6082762	rs2424440 (r2=1)	t	-0.706	0.4802	18299	-1.253	0.2103	12350
Thyroid volume	Teumer et al (2011)	CAPZB	1	rs10917468	rs10917468	t	-0.506	0.6131	18295	-0.861	0.3892	12340
		CAPZB	1	rs12045440	rs12045440	t	0.555	0.5786	7136	0.041	0.9673	5436
		CAPZB	1	rs12138950	rs12138950	a	-0.101	0.9192	18288	-0.045	0.9641	12327
		C15orf33, FGF7	15	rs4338740	rs4338740	t	-2.728	0.006375	18298	-1.514	0.13	12350
		MAF	16	rs17767419	rs17767419	t	4.218	2.463e-05	18255	3.858	0.0001142	12265
		MAF	16	rs3813579	rs3813579	a	3.182	0.001461	15948	3.033	0.002425	11365
